# Supplementary material for: Racial/Ethnic Disparities in Mortality Related to Access to Care for Major Cancers in the United States
Source: Cancers (Basel). 2022 Jul 12;14(14):3390. doi: 10.3390/cancers14143390 (PMC9318931; doi:10.3390/cancers14143390)
Supplement: Supplementary file 1 [file cancers-14-03390-s001.zip]

Archive with 1 entries (1 files):
- cancers-1789753-supplementary.pdf
